# Supplementary material for: In Vitro and In Vivo Studies of Melanoma Cell Migration by Antagonistic Mimetics of Adhesion Molecule L1CAM
Source: Int J Mol Sci. 2024 Apr 28;25(9):4811. doi: 10.3390/ijms25094811 (PMC11084881; doi:10.3390/ijms25094811)
Supplement: Supplementary file 1 [file ijms-25-04811-s001.zip]

Archive with 1 entries (1 files):
- ijms-2939066-supplementary.pdf
